# Supplementary material for: Cerebral Vasospasm as a Critical Yet Overlooked Complication Following Tumor Craniotomy: A Systematic Review of Case Reports and Case Series
Source: J Clin Med. 2025 Apr 1;14(7):2415. doi: 10.3390/jcm14072415 (PMC11989413; doi:10.3390/jcm14072415)
Supplement: Supplementary file 1 [file jcm-14-02415-s001.zip]

Archive with 1 entries (1 files):
- jcm-3400254-supplementary.pdf
